# Supplementary material for: A better-ventilated ocean triggered by Late Cretaceous changes in continental configuration
Source: Nat Commun. 2016 Jan 18;7:10316. doi: 10.1038/ncomms10316 (PMC4735640; doi:10.1038/ncomms10316)
Supplement: Supplementary Data 1 — Neodymium isotope composition of modern detrital material on continental margins. Database from Jeandel et al., (2007) with additional references included [file ncomms10316-s2.xls]

## Sheet: Detrital Nd isotope values
Supplementary Data 1. Neodymium isotope composition of modern detrital material on continental margins. Database based on Jeandel et al., (2007) with additional references included.
Reference (see Supp Ref for the meaning of each number)	Sample	Type	Latitude (°N)	Longitude (°E)	Bottom Depth (m)	Nd (ppm)	εNd	Geographic remarks
4	Core n° VM29-21 (3724m)	Topcore detrital fraction	9.39	81.45		25.1	-16.2	Bay of Bengal (Western)
4	Core n° VM29-20 (3557m)	Topcore detrital fraction	11.32	81.42		25.6	-16.1	Bay of Bengal (Western)
4	Core n° VM29-19 (3182m)	Topcore detrital fraction	14.42	83.35		21	-13.9	Bay of Bengal (Western)
4	Core n° VM29-18 (2816m)	Topcore detrital fraction	16.38	85.24		27.5	-15.1	Bay of Bengal (Western)
4	Core n° MD77-180 (1986m)	Topcore detrital fraction	18.28	89.51		30.3	-12.6	Bay of Bengal (Northern)
4	Core n° MD77-179 (1986m)	Topcore detrital fraction	18.21	91.01		24.3	-12.8	Bay of Bengal (Northern)
4	Core n° MD77-178 (2459m)	Topcore detrital fraction	17.11	93.05		16.8	-8.6	Andaman Sea (Northern)
4	Core n° MD77-176 (1375m)	Topcore detrital fraction	14.3	93.07		24.2	-9.3	Andaman Sea
4	Core n° RC12-344 (2140m)	Topcore detrital fraction	12.46	96.04		29.1	-11.3	Andaman Sea
4	Core n° MD77-171 (1760m)	Topcore detrital fraction	11.45	94.09		21.5	-9.2	Andaman Sea
4	Core n° MD77-169 (2360m)	Topcore detrital fraction	10.12	95.03		24	-10	Andaman Sea
4	river sediment	River load	0	-50		35.3	-9.2	Amazon (Brazil)
4	river sediment	River load	32	31		34.49	-3.3	Nile (Egypt)
4	river sediment	River load	-11	-36		30.95	-12.9	Sao Francisco (Brazil)
4	river sediment	River load	-34.5	-59		37.1	-10.3	Parana (Argentina)
4	river sediment	River load	11.2	-75		27.49	-8.3	Magdalena (Colombia)
4	river sediment & n° KZAI-01	River load	-6	12		34.65	-16.1	Congo (Congo)
4	rocks & riv. (average 14 samp.)	River load	53	-1		37	-13.5	S British Isles
4	river sediment	River load	21	90		35.83	-15.7	Ganges (India)
4	river sediment	River load	24	67		33.75	-12.2	Indus (Pakistan)
4	river sediment	River load	46.3	-124		30.26	-6.6	Colombia (U.S.A)
4	river sediment	River load	40.3	-76		45.57	-11.3	Hudson (U.S.A)
4	river sediment	River load	30	-89		32.62	-10.9	Mississippi (U.S.A)
4	river sediment	River load	49	-68		52.45	-5.3	St Lawrence (Canada)
4	river sediment	River load	31	123		31.7	-10.7	Yangtze (China)
4	river sediment	River load	70	-135		16.09	-14.3	Mackenzie (Canada)
4	river sediment	River load	9	107		40.62	-9.5	Mekong (Cambodgia)
4	river sediment	River load	37.5	-123		21.3	-3.6	San Francisco Bay (U.S.A)
4	river sediment	River load	37	126		39.02	-16.9	Hangang (South-Korea)
4	river sediment	River load	35	126		35.69	-13.2	Youngsangang (South-Korea)
4	river sediment	River load	34.5	127.5		37.92	-18.4	Sumjingang (South-Korea)
4	river sediment	River load	35	129		31.2	-13.4	Nakdongang (South-Korea)
4	rocks (average 3 samp.)33	Continental lithogenic source	37	129		39.42	-23.9	East South-Korea
4	core n° MD96-2085 (3001m)	Topcore detrital fraction	-29.42	12.56		7.6	-11	Cape basin
4	core n° MD96-2087 (1028m)	Topcore detrital fraction	-25.36	13.23		10.4	-12.2	Cape basin
4	core n° MD96-2091 (3569m)	Topcore detrital fraction	-14.53	10.23		21.7	-18.8	Angola basin
4	core n° HU87-033-007 (823m)	Topcore detrital fraction	64	-57		26.99	-27.5	Davis Strait
4	core n° HU87-033-008 (2424m)	Topcore detrital fraction	62	-53		30.91	-24.1	Davis Strait
4	core n° HU90-013-006 (1105m)	Topcore detrital fraction	60	-46		32.35	-16.5	Labrador Sea
4	core n° HU90-013-020 (2865m)	Topcore detrital fraction	59	-59		22.33	-17	Labrador Sea
4	core n° HU91-045-005 (530m)	Topcore detrital fraction	55	-55		29.56	-27.7	Labrador Sea
4	core n° HU90-013-011 (2805m)	Topcore detrital fraction	59.5	-48		36.27	-8.8	Labrador Sea
4	core n° HU91-045-051 (2949m)	Topcore detrital fraction	60	-38		30.33	-7.9	Irminger Basin
4	basalt rock (average 3 samp.)44	Continental lithogenic source	54	-166		20.03	7.4	Akutan Island (Aleutian Is)
4	basalt rock (average 2 samp.)45	Continental lithogenic source	54	-168		13.15	7.6	Unalaska Island (Al Is)
4	rocks (average 2 samp.)46	Continental lithogenic source	54	-169		26.3	7.2	Bogoslov Island (Al Is)
4	basalt rock n °54-452	Continental lithogenic source	53	177		11.5	8.5	Kiska Island (Al Is)
4	core n° K23 (730m)	Topcore detrital fraction	34.2	-7.01		35.3	-11.7	At ocean (W Morocco)
4	core n° K25 (3165m)	Topcore detrital fraction	32.24	-10.25		33	-13	At ocean (W Morocco)
4	core n° K20b (1445m)	Topcore detrital fraction	25.02	-16.39		32.2	-15.3	At ocean (W Morocco)
4	core n° K15 (1000m)	Topcore detrital fraction	23.44	-17.16		27.4	-14.4	At ocean (W Morocco)
4	core n° K09 (2002m)	Topcore detrital fraction	21.2	-18.15		24.5	-14.8	At ocean (W Mauritania)
4	core n° K02 (1407m)	Topcore detrital fraction	19.29	-17.17		21.9	-14.3	At ocean (W Mauritania)
4	core n° VM22-196 (3728m)	Topcore detrital fraction	13.5	-18.57		32.4	-15.7	At ocean (W Senegal)
4	core n° VM22-189 (2525m)	Topcore detrital fraction	4.55	-21.07		40	-18.6	At ocean (W Guinea)
4	aerosols (average 2 samp.)55	Continental lithogenic source	28	-14		34.6	-12.8	Canaries Island
4	aerosols n° SL	Continental lithogenic source	17	-18.3		13.9	-14.6	off St Louis (Senegal)
4	aerosols (average 2 samp.)57	Continental lithogenic source	12.5	-24.5		37.1	-12	Cap Verde Basin
4	aerosols n° A18	Continental lithogenic source	8	-17.5		37.9	-14.4	Sierra Leone Basin
4	aerosols (average 5 samp.)59	Continental lithogenic source	42	9		28.02	-13	Corsica
4	loess n°Ouj	Continental lithogenic source	34.41	-1.45		29.9	-11.8	Oujda (Morocco)
4	loess n°Elra	Continental lithogenic source	31.58	-4.25		32.7	-13.6	Er Rachidia (Morocco)
4	loess n°Foum	Continental lithogenic source	28.59	-8.55		38.7	-17.1	Foum el Hassan (Morocco)
4	loess n°Zouerat	Continental lithogenic source	22.44	-12.21		39	-17.8	Zouerate (Mauritania)
4	loess n°Atar	Continental lithogenic source	20.32	-13.08		3.5	-17.9	Atar (Mauritania)
4	loess n°Nou	Continental lithogenic source	18.09	-15.58		55.9	-17.1	Nouakchott (Mauritania)
4	loess n°Est	Continental lithogenic source	14.38	-17.27		3.2	-16.2	Dakar (Senegal)
4	loess n°Foun	Continental lithogenic source	14.08	-16.3		28.4	-14.3	Foundiougne (Senegal)
4	loess n°Ro	Continental lithogenic source	14	-18		41.9	-14.5	Continental Shelf (Senegal)
4	loess n°Lab	Continental lithogenic source	11.43	-12.35		22	-12.1	Labe (Guinea)
4	basalt rock n° B-11-575	Continental lithogenic source	50.51	155.39		18.18	7.6	N. Kurile (Alaid volcano)
4	andesite rock n° B-11-527	Continental lithogenic source	48.59	153.29		20.37	7.3	N. Kurile (Chirinkotan)
4	basalt rock n° B-11-72/5	Continental lithogenic source	49.56	154.08		17.18	7.7	N. Kurile (Beliankin)
4	basalt andesite n° B-11-113/2	Continental lithogenic source	48.23	153.45		5.22	9.6	N. Kurile (Lovushki)
4	basalt andesite n° 135-81	Continental lithogenic source	47	152		10.76	10.1	C. Kurile (Simushir)
4	diss load river n° Manning	River load	-31.5	152.2		16	-1.3	Wingham (Australia)
4	diss load river n° Murray	River load	-35.1	139.17		15.2	-6	Murray Bridge (Australia)
4	stream sediment n° 110528	River load	65.07	-49.56		54.26	-33	Greenland
4	stream sediment n° 110326	River load	65.1	-49.48		45.7	-24.2	Greenland
4	river sed (average 6 samp.)79	River load	7.5	-48		42	-10.2	Amazon Fan
4	stream sediment n° 105862	River load	65.1	-50.07		82.7	-34.3	Greenland
4	stream sediment n° 105894	River load	65.08	-49.53		39.9	-26.1	Greenland
4	core n° TE1-M (4526m)	Topcore detrital fraction	45.04	-7.59		36.2	-9.9	Biscay abyssal plain
4	core n° TE2-S (4415m)	Topcore detrital fraction	43.29	-45.15		22.1	-24.5	Newfoundland Basin
4	core n° TE6-S (472m)	Topcore detrital fraction	-52.55	-60.28		13.7	-4.4	South Falkland Basin
4	core n° TE7-S (1760m)	Topcore detrital fraction	-12.12	12.36		9.1	-24.9	Angola Basin
4	core n° CA24-S (680m)	Topcore detrital fraction	18.13	-104.36		14.5	4.2	West Mexico Basin
4	core n° SS13-S (4111m)	Topcore detrital fraction	54.37	-145.59		17.3	1.6	Alaska Basin
4	core n° BA16-M (5336m)	Topcore detrital fraction	2.42	121.32		19.2	4.2	Celebes Basin
4	core n° BA23-M (2111m)	Topcore detrital fraction	36.39	130.58		32.7	-9.3	Japan Basin
4	core n° CA25-M (4912m)	Topcore detrital fraction	19.06	-105.3		26	1.3	Middle America trench
4	core n° CA29-M (5856m)	Topcore detrital fraction	-7.35	-81.24		23.7	-5	Peru Chile trench
4	core n° CA30-M (6454m)	Topcore detrital fraction	-7.21	103.07		35	-13.8	Java trench
4	core n° 495	Topcore detrital fraction	13	-91		19	2	Guatemala
4	dust n° JL-13	Topcore detrital fraction	5	92		11.93	-13.8	W Indian
4	dust n° JL-25	Topcore detrital fraction	7	110		16.42	-10.6	W Pacific
4	dust n° JL-17	Topcore detrital fraction	23	119		41.62	-9.6	W Pacific
4	dust n° JL-42	Topcore detrital fraction	3	-6		45.76	-9.1	Atlantic (Ivory Coast)
4	dust n° JL-46	Topcore detrital fraction	14	-18		30.67	-13.6	Atlantic (Gambie)
4	dust n° JL-50	Topcore detrital fraction	36	-10		21.35	-8.5	Gibraltar
4	loess (average 2 samp.)100	Continental lithogenic source	35	110		26.07	-9.7	China (Lanzhou)
4	core n° TT175-83P	Topcore detrital fraction	46.3	-131.7		18.5	-6.1	NE Pacific
4	core n° V19-29	Topcore detrital fraction	-3.6	-83.9		9.12	-4.3	SE Pacific
4	core n° DSDP 503B	Topcore detrital fraction	4.1	-95.6		12.7	-3.4	E Pacific
4	core n° V20-122	Topcore detrital fraction	46.3	161.4		12.3	-0.5	N Pacific
4	core n° Moses Lake	Topcore detrital fraction	47.09	-119.18		23.7	-6	Moses lake (E.U)
4	river sed.	River load	-35	-58		40	-9	Rio de la plata
4	core n° V28-341 (750m)	Topcore detrital fraction	-9.06	130.13		17.33	-9.3	Timor
4	core n° V33-75 (3396m)	Topcore detrital fraction	-8.25	107.11		16.98	-3.1	Sunda
4	core n° V33-77 (3014m)	Topcore detrital fraction	-8.7	106.43		13.75	-2.8	Sunda
4	core n° V34-55 (2996m)	Topcore detrital fraction	-6.02	88.57		8.27	-7.7	Sunda
4	core n° Rom1	Topcore detrital fraction	62	-7		7	-6.5	Faeroe Island
4	stream sed.	River load	63.4	-18.5		54	7.6	S Iceland
4	core n° SU-9033 (2400m)	Topcore detrital fraction	60.57	-22.08		21.2	3.4	Iceland basin
4	core (average 3 samp.)114	Topcore detrital fraction	46.3	-15.06		25	-11.6	Bay of Biscay
4	adakite (average 5 samp.)115	Continental lithogenic source	27	-113.6		15	7.6	Vizcaino peninsula, mex
4	core n° CA27-S (3603m)	Topcore detrital fraction	-16.92	-73.73		19.7	-3.2	Peru Chile slope
4	core n° GS7605-11 (2625m)	Topcore detrital fraction	14.72	-59.64		21.43	-9.1	Antilles
4	core n° GS7605-48 (2430m)	Topcore detrital fraction	13.03	-60.35		26.8	-9.6	Antilles
4	core n° GS7605-53 (1685m)	Topcore detrital fraction	12.55	-59.37		27.57	-11.6	Antilles
4	core n° RC16-44 (1639m)	Topcore detrital fraction	11.03	-59.58		29.3	-13.3	Antilles
4	core n° RC16-168 (836m)	Topcore detrital fraction	3.4	-48.4		22.6	-10.7	Antilles
4	rocks (average 41 samp.)122	Continental lithogenic source	69	-28		7.8	4	E Greenland
4	rocks (average 55 samp.)123	Continental lithogenic source	65	-22		17	8	Iceland
4	rocks (average 43 samp.)124	Continental lithogenic source	62	-7		34	7	Iles Faroes
4	rocks (average 3 samp.)125	Continental lithogenic source	78	-28		7.06	-13	N-E Greenland
4	rocks (average 2 samp.)126	Continental lithogenic source	60.5	5.25		16.75	-14	W Norway
4	basalts (average 8 samp.)127	Continental lithogenic source	71	-8		41	5	Jan-Mayen
4	sandstones	Continental lithogenic source	65	6.8		10	-14	Norway
4	core n°MD99-2308Hy (2520m)	Topcore detrital fraction	72.9	-13.99		26.99	-13.7	N-E Greenland
4	granulites (average 11 samp.)	Continental lithogenic source	67	-34		15	-38	S-E Greenland
4	rocks (average 5 samp.)	Continental lithogenic source	72.3	-27		32.02	-29.8	N-E Greenland
4	basalts (average 10 samp.)132	Continental lithogenic source	-46.2	-76		21	5.6	S Chile
4	rocks (average 26 samp.)133	Continental lithogenic source	-38	-72		18.6	2.5	Chile
4	core n°V33-79 (3000m)	Topcore detrital fraction	-7.9	106.4		13.38	-2.6	Sunda
4	rocks (average 7 samp.)135	Continental lithogenic source	-67.37	49.2		36.5	-38.2	Antarctica
4	core n° 135-834B-33R-1 (2690m)	Topcore detrital fraction	-18.57	-177.87		10.33	9.2	Lau basin
4	core n° 135-835B-3R2 (2905m)	Topcore detrital fraction	-18.5	-177.3		5.44	8.8	Lau basin
4	core n° 135-836A-3HCC (2466m)	Topcore detrital fraction	-20.13	-176.82		5.1	7.5	Lau basin
4	core n° 143R-1 (3640m)	Topcore detrital fraction	3	-83		5.44	9.8	Costa Rica rift
4	core n° 115-713A-19R-2 (2266m)	Topcore detrital fraction	0.4	73.3		7.5	6.4	Maldives
4	core n° 115-707C-27R-6 (1552m)	Topcore detrital fraction	-10	60		4	7.3	Mascarene ridge
4	rocks (average 3 samp.)142	Continental lithogenic source	-32	28		30.13	-9.2	South Africa
4	rocks (average 9 samp.)143	Continental lithogenic source	-33	23		37	-9.5	South Africa
4	rocks (average 7 samp.)144	Continental lithogenic source	-36	136		22.19	-21.1	South australia
4	rocks (average 52 samp.)145	Continental lithogenic source	15	43		37	4.1	W Yemen
4	rocks (average 12 samp.)146	Continental lithogenic source	-8.3	124.2		30.8	-1.9	Indonesia
4	aerosols (average 4 samp.)147	Continental lithogenic source	13.25	-50.5		42.63	-12	Barbados
4	adakites (average 2 samp.)148	Continental lithogenic source	-49.75	-73.55		18.3	-1.4	Andean Austral Zone
4	adakites (average 4 samp.)149	Continental lithogenic source	-52.33	-73.4		15.7	1.1	Andean Austral Zone
4	adakites n°Ck-3-198	Continental lithogenic source	-54.95	-70.24		28.1	9.8	Andean Austral Zone
4	rocks & riv. (average 18 samp.)	River load	58	-2		40	-10.6	N British Isles
4	rocks (average 4 samp.)152	Continental lithogenic source	-1.2	132.65		3.55	4.1	Papua New Guinea
4	rocks (average 3 samp.)153	Continental lithogenic source	-33.32	115.63		14.4	1.7	SW Australia
4	rocks (average 2 samp.)154	Continental lithogenic source	-34.42	115.4		10.8	-4.6	SW Australia (id)
4	river sed. (average 6 samp.)155	River load	-20	119		19.67	-15.1	W Australia
4	rocks basalt	Continental lithogenic source	-4.08	145.05		18.03	7.1	Manam volcano
4	rocks (average 46 samp.)157	Continental lithogenic source	10	-85		9.3	7.3	costa rica coast
4	rocks (average 29 samp.)158	Continental lithogenic source	13	-95		13	5.9	C American arc
4	rocks (average 18 samp.)159	Continental lithogenic source	19.83	-97.34		21	1.5	C American arc
4	rocks (average 8 samp.)160	Continental lithogenic source	-5	149.3		15.67	8.3	Witu Islands
4	rocks (average 19 samp.)161	Continental lithogenic source	-12	44		41.9	3.4	Comoros
4	rocks (average 7 samp.)162	Continental lithogenic source	-19	49		23.73	-22.1	E Madagascar
4	rocks (average 20 samp.)163	Continental lithogenic source	-5	150		4.1	8.3	Bismarck New Britain
4	core n°1 164	Topcore detrital fraction	-65	-70		0	1.1	Antarctic (Peninsula)
4	core n°2 165	Topcore detrital fraction	-66	-72		0	-3.2	Antarctic (Peninsula)
4	rocks (average 28 samp.)166	Continental lithogenic source	-15	168		14.4	7.4	New Hebrides Arc
4	rocks (average 4 samp.)167	Continental lithogenic source	37.62	-119		21.95	-0.5	NW USA
4	rocks (average 6 samp.)168	Continental lithogenic source	53	-134		12.8	9.6	NE Pacific Ocean
4	rocks (average 12 samp.)169	Continental lithogenic source	-20	34.5		14.82	-14.5	Zimbabwe
4	rocks (average 4 samp.)170	Continental lithogenic source	-63.5	-59		20.88	5.7	Scotia arc
4	rocks (average 8 samp.)171	Continental lithogenic source	-23.85	-70.3		8.5	5.5	Central Chile
4	rocks (average 13 samp.)172	Continental lithogenic source	20.25	121.9		5.66	-2.8	Batan
4	rocks (average 26 samp.)173	Continental lithogenic source	-42	-72		18.6	2.1	Chile
4	rocks (average 11 samp.)174	Continental lithogenic source	65	-34		15	-38	S-E Greenland
4	rocks (average 41 samp.)175	Continental lithogenic source	70.5	-28		7.8	4	E Greenland
4	rocks (average 5 samp.)176	Continental lithogenic source	71	-27		32.02	-29.8	N-E Greenland
4	rocks (average)	Continental lithogenic source	-10	160		10	1.8	Ontong Java Plateau
4	rocks (average)	Continental lithogenic source	13	-80		10	4.1	Carribean Plateau
4	rocks (average)	Continental lithogenic source	-59	85		10	-0.5	Southern Kerguelen
4	rocks (average 41 samp.)180	Continental lithogenic source	-27	33		29.1	-30	Kaapvaal Craton
4	sediments	Topcore detrital fraction	-8	127		20	-12.4	banda sea shelf
4	basalts (average 3 samp.)186	Continental lithogenic source	35	140		12	7.7	izu chain (japon)
4	basalts (average 3 samp.)187	Continental lithogenic source	54	170		12	7.4	aleutians
4	basalts (average 4 samp.)188	Continental lithogenic source	10	150		18	7.4	new britain
4	basalts (average 4 samp.)189	Continental lithogenic source	-6	106		21	0	sunda
4	basalts (average 2 samp.)190	Continental lithogenic source	-10	122		11.5	-3.3	banda
4	basalts (average 10 samp.)	Continental lithogenic source	16	-62		10	5.5	antilles
4	basalts (average 25 samp.)	Continental lithogenic source	-49	69		25	0	kerguelen
4	dolerites (average 6 samp.)	Continental lithogenic source	-80	180		12	-20.8	antarctic (ross)
4	dolerites (average 12 samp.)	Continental lithogenic source	-43	147		12.5	-5.2	tasmania
4	basalts (average 72 samp.)	Continental lithogenic source	12	43		30	5	djibouti
4	basalts (average 28 samp.)	Continental lithogenic source	20	40		30	5	arabi seoudite
4	rocks (average 4 samp.)	Continental lithogenic source	27	140		1.5	2.3	Bonin islands
4	rocks (average 3 samp.)	Continental lithogenic source	15	145		1.8	6.7	Mariana
4	sediments (average 6 samp.)	Topcore detrital fraction	-65	83		21	-8	kerguelen
4	loess n° BP2 & BP4	Continental lithogenic source	-45	171		31.5	-5.3	New Zealand
4	loess n° Nanking	Continental lithogenic source	25	115		35.2	-10.2	Nanking
4	sediments	Topcore detrital fraction	67	25		13	-19.4	Baltic Sea
4	rocks (average 18 samp.)	Continental lithogenic source	66	-37		45	-26	Greenland SE
4	volcanic (average 16 samp.)	Continental lithogenic source	-21	55.5		24.4	4	La Reunion
4	core n° KS 8231 (855m)	Topcore detrital fraction	36.1	-3.2		30.3	-10.1	Alboran Sea
4	core n° KC 8221 (580m)	Topcore detrital fraction	36.8	-7.8		30.2	-8.4	South Andalousia
4	core n° KS 8228 (2798m)	Topcore detrital fraction	35.8	-8.7		22.1	-11.8	Gibraltar
4	core n° Inter-B1 (2588m)	Topcore detrital fraction	45.4	-10.5		25.7	-11.6	North West Spain
4	core n° KS 73134 (2300m)	Topcore detrital fraction	56.5	-13.75		25.5	-11.1	North West Ireland
4	core n° Flux-8 (2120m)	Topcore detrital fraction	47.5	-8.5		25.9	-11.6	West Britain
4	aerosols n° MR83	Topcore detrital fraction	26	35		31.2	-9.1	Red Sea
4	river part	River load	43	5		25.77	-9.7	Rhone
4	river part	River load	45	12		26.85	-10.8	Po
4	river part	River load	37	36		10.01	-6.2	Seyhan
4	river part	River load	37	36.2		10.81	-6.3	Tarsus
4	rocks (average 7 samp.)	Continental lithogenic source	17.5	41		21.53	-4.2	Eastern Ertrea
4	rocks (average 3 samp.)	Continental lithogenic source	11.6	42.5		24.5	6.2	Gulf of Aden
4	rocks (average 20 samp.)	Continental lithogenic source	12	48		10	10	Gulf of Aden
4	core n° V-55 (900m)	Topcore detrital fraction	11.6	43.15		29.6	6.3	Gulf of Aden
4	core n° D-ORC-15 (290m)	Topcore detrital fraction	-60.95	-45.42		23.98	-6.2	Weddell Sea
4	core n° PS2805-1 (466m)	Topcore detrital fraction	-66.05	-55.32		21.2	-5.7	Weddell Sea
4	core n° PS1490-2 (497m)	Topcore detrital fraction	-74.4	-35.05		10.64	-7.7	Waddell Sea
4	core n° PS1016-1 (702m)	Topcore detrital fraction	-77.15	-40.5		18.56	-10.4	Waddell Sea
4	core n° HU77027-002TWC	Topcore detrital fraction	69	-72.12		10.7	-23.1	Baffin Bay
4	core n° HU74026-557PC	Topcore detrital fraction	66.5	-60		10.7	-25.8	Baffin Bay
4	core n° JM 98 624	Topcore detrital fraction	68	8		40	-15.1	East Greenland
4	core (average 11 samp.)	Topcore detrital fraction	-4	132		24	-8.7	East Seram
4	core (average 12 samp.)	Topcore detrital fraction	-7	132		21.5	-8.1	East Serua
4	core (average 12 samp.)	Topcore detrital fraction	-9	128		20.4	-9.5	East Timor
4	core n° BB 9979 W	Topcore detrital fraction	-17.3	146.15		32	-6.3	Queensland
4	rocks (average 8 samp.)	Continental lithogenic source	-41	172.4		5	1.2	New Zealand
4	rocks (average 6 samp.)	Continental lithogenic source	-69.5	-70.9		37.65	5.5	Antarctic peninsula
4	core n° VM19-214 (3092m)	Topcore detrital fraction	-23.37	38.85		33.3	-15.5	Agulhas current
4	core n° RC17-69 (3380m)	Topcore detrital fraction	-31.5	32.6		23.6	-13.4	Agulhas current
4	core n° VM14-77 (1818m)	Topcore detrital fraction	-29.63	32.87		21.6	-15.3	Agulhas current
4	core n° RC11-86 (2829m)	Topcore detrital fraction	-35.78	18.45		21.9	-11.2	Agulhas current
4	core n° VM19-240 (3103m)	Topcore detrital fraction	-30.58	13.28		21.8	-11.6	Cape Basin
4	core n° RC13-229 (4191m)	Topcore detrital fraction	-25.5	11.3		16.2	-11.6	Cape Basin
4	core n° RC13-255 (3332m)	Topcore detrital fraction	-50.58	2.9		18	-4.8	Antarctic Circum. Current
4	core n° ELT42-09	Topcore detrital fraction	-70	-80		55.1	-4.1	Antarctic (Peninsula)
4	core (average 5 samp.)	Topcore detrital fraction	-70	-120		52.9	-3.7	Antarctic (West Antarctic)
4	core (average 3 samp.)	Topcore detrital fraction	-70	170		46.1	-6.8	Antarctic (Ross Sea)
4	core (average 7 samp.)	Topcore detrital fraction	-65	120		47.43	-14.3	Antarctic (Wilkes Land)
4	core (average 3 samp.)	Topcore detrital fraction	-65	60		39.43	-18.8	Antarctic (Pryzd Bay)
4	core (average 3 samp.)	Topcore detrital fraction	-70	20		59.93	-14	Antarctic (Dronning Maud)
4	core (average 2 samp.	Topcore detrital fraction	-75	-40		69.9	-8	Antarctic (Weddell Sea)
4	core n° ID-18	Topcore detrital fraction	25	37		0	-11.2	Indus shelf
6	ELT07-11	Topcore detrital fraction	-66.5	-45.62	4197		-9.6	Weddell Sea
6	IO1578-48	Topcore detrital fraction	-62	-20.01	4890		-8.5	Weddell Sea
6	IO1277-41	Topcore detrital fraction	-70	-5.08	1873		-15	Dronning Maud Land
6	IO1277-41 (duplicate)	Topcore detrital fraction	-70.01	-5.09	1874		-15.1	Dronning Maud Land
6	IO1277-25	Topcore detrital fraction	-68.61	10.97	2015		-10.7	Dronning Maud Land
6	ELT47-14	Topcore detrital fraction	-61.12	71.27	4166		-18.7	Prydz Bay
6	ELT47-07	Topcore detrital fraction	-66.66	77.9	1425		-21.3	Prydz Bay
6	ELT50-13	Topcore detrital fraction	-60	105	4208		-14.8	Wilkes Land
6	ELT50-16	Topcore detrital fraction	-61.04	114.81	4301		-12.2	Wilkes Land
6	ELT50-18	Topcore detrital fraction	-64.43	119.98	3120		-12.2	Wilkes Land
6	ELT50-18 (duplicate)	Topcore detrital fraction	-64.44	119.99	3121		-11.7	Wilkes Land
6	ELT37-13	Topcore detrital fraction	-64.67	132.98	1333		-15	Wilkes Land
6	ELT37-13 (duplicate)	Topcore detrital fraction	-64.68	132.99	1334		-15.7	Wilkes Land
6	ELT37-10	Topcore detrital fraction	-65.22	137.88	2249		-16.6	Wilkes Land
6	ELT37-09	Topcore detrital fraction	-65.55	141.1	1308		-20.4	Wilkes Land
6	ELT37-09 (duplicate)	Topcore detrital fraction	-65.56	141.11	1309		-20.1	Wilkes Land
6	ELT37-04	Topcore detrital fraction	-64.83	150.49	3274		-12.4	Wilkes Land
6	ELT27-20	Topcore detrital fraction	-71.96	178.6	2136		-6.9	Ross Sea
6	ELT33-11	Topcore detrital fraction	-70.1	-122.26	3639		-2.9	West Antarctic
6	ELT33-12	Topcore detrital fraction	-70	-120.17	2615		-6.1	West Antarctic
6	ELT33-12 (duplicate)	Topcore detrital fraction	-70.01	-120.18	2616		-6.6	West Antarctic
6	ELT11-17	Topcore detrital fraction	-70.17	-106.64	3456		-3.8	West Antarctic
6	ELT11-18	Topcore detrital fraction	-70.14	-102.82	3786		-4.7	West Antarctic
6	ELT11-19	Topcore detrital fraction	-70.42	-99.26	3808		-3.9	West Antarctic
6	ELT11-19 (duplicate)	Topcore detrital fraction	-70.43	-99.26	3809		-3.7	West Antarctic
6	ELT42-09	Topcore detrital fraction	-69.99	-80.4	567		-4.2	Antarctic Peninsula
6	ELT05-20	Topcore detrital fraction	-67.18	-74.78	2926		-2	Antarctic Peninsula
6	ELT05-22	Topcore detrital fraction	-65.95	-70.25	373		0.9	Antarctic Peninsula
5	ELT05-22	Topcore detrital fraction	-65.95	-70.25	373	40.7	0.9	Antarctic Peninsula
5	ELT05-20	Topcore detrital fraction	-67.18	-74.78	2926	38.1	-3.3	Antarctic Peninsula
5	ELT42-09	Topcore detrital fraction	-69.99	-80.4	567	55.1	-4.3	Antarctic Peninsula
5	ELT11-19	Topcore detrital fraction	-70.42	-99.25	3808	55.1	-3.3	West Antarctica
5	ELT11-17	Topcore detrital fraction	-70.17	-106.64	3456	38.1	-4.6	West Antarctica
5	ELT33-12	Topcore detrital fraction	-70	-120.17	2615	66.1	-5.5	West Antarctica
5	ELT33-11	Topcore detrital fraction	-70.1	-122.26	3639	58.1	-2.7	West Antarctica
5	ELT37-06	Topcore detrital fraction	-66.08	145.02	201	34.1	-17	Wilkes Land
5	ELT37-10	Topcore detrital fraction	-65.22	137.88	2249	42.8	-16.1	Wilkes Land
5	ELT37-13	Topcore detrital fraction	-64.67	132.98	1333	74.6	-14.9	Wilkes Land
5	ELT50-18	Topcore detrital fraction	-64.43	119.98	3120	47.8	-12.3	Wilkes Land
5	ELT50-16	Topcore detrital fraction	-61.04	114.81	4301	48.3	-13.9	Wilkes Land
5	RC17-51	Topcore detrital fraction	-65.65	60.68	3676	30.9	-19.2	Prydz Bay
5	ODP188-1166	Topcore detrital fraction	-67.41	74.47	480		-17.7	Prydz Bay
5	RC17-56	Topcore detrital fraction	-65.4	36.72	4794	19.7	-17.3	Dronning Maud Land
5	IO1277-25	Topcore detrital fraction	-68.61	10.97	2015	65.4	-11	Dronning Maud Land
5	NBP9802-2H	Topcore detrital fraction	-73.54	176.96	600		-7.3	Ross Sea
5	NBP9802-4H	Topcore detrital fraction	-64.2	170.08	2685		-2.7	Ross Sea
2	BC437B-1	Topcore detrital fraction	-71.6	-113.3	619	25	-2.7	Antarctic shelf embayment
2	BC437B-4	Topcore detrital fraction	-71.6	-113.3	619	28.8	-2.5	Antarctic shelf embayment
2	BC437B-7	Topcore detrital fraction	-71.6	-113.3	619	26.1	-2.7	Antarctic shelf embayment
2	BC437B-10	Topcore detrital fraction	-71.6	-113.3	619	26.4	-2.7	Antarctic shelf embayment
2	BC437B-13	Topcore detrital fraction	-71.6	-113.3	619	27.9	-2.3	Antarctic shelf embayment
2	BC437B-16	Topcore detrital fraction	-71.6	-113.3	619	28.7	-2.3	Antarctic shelf embayment
1	N1-KSF-01	Topcore detrital fraction	3.6	7.4	1780		-11.8	Niger delta margin
1	N1-KSF-42	Topcore detrital fraction	3.6	7.4	1780		-11.7	Niger delta margin
1	ER-CS-40	Topcore detrital fraction	3.5	7.4	680		-11.2	Niger delta margin
1	ER-CS-38	Topcore detrital fraction	2.7	6.4	550		-11.8	Niger delta margin
3	M772/067-2	Topcore detrital fraction	-1.75	-82.62	2075		-2.2	Peruvian shelf
3	M772/065-2	Topcore detrital fraction	-1.95	-81.12	206		0	Peruvian shelf
3	M772/069-2	Topcore detrital fraction	-3.27	-80.95	339		-1.1	Peruvian shelf
3	M772/056-1	Topcore detrital fraction	-3.75	-81.12	350		-4.1	Peruvian shelf
3	M772/053-1	Topcore detrital fraction	-5.48	-81.57	2607		-6.2	Peruvian shelf
3	M772/054-2	Topcore detrital fraction	-5.48	-81.31	297		-5.9	Peruvian shelf
3	M772/047-3	Topcore detrital fraction	-7.87	-80.52	625		-4.7	Peruvian shelf
3	M772/031-2	Topcore detrital fraction	-9.05	-79.45	114		-2.5	Peruvian shelf
3	M772/028-1	Topcore detrital fraction	-9.29	-79.9	1105		-5	Peruvian shelf
3	M772/022-2	Topcore detrital fraction	-10.89	-78.77	1923		-3.8	Peruvian shelf
3	M771/520	Topcore detrital fraction	-11	-78.03	196		-5.5	Peruvian shelf
3	M771/458	Topcore detrital fraction	-11	-78.43	698		-3.5	Peruvian shelf
3	M771/602	Topcore detrital fraction	-11.27	-78.31	618		-3.3	Peruvian shelf
3	M771/620	Topcore detrital fraction	-12.31	-77.32	150		-3.2	Peruvian shelf
3	M772/002-4	Topcore detrital fraction	-15.08	-75.73	290		-3.2	Peruvian shelf
3	M771/420	Topcore detrital fraction	-15.19	-75.58	516		-2.7	Peruvian shelf
3	M771/403	Topcore detrital fraction	-17.43	-71.86	296		-6	Peruvian shelf
3	M771/398	Topcore detrital fraction	-17.47	-71.87	496		-6.3	Peruvian shelf
3	M771/409	Topcore detrital fraction	-17.64	-71.97	920		-6.1	Peruvian shelf
7	712-1	Topcore detrital fraction	78.92	6.77	1490.5		-11.4	Eastern Fram Strait
7	715-3	Topcore detrital fraction	79.2	6.25	1480.5		-11	Eastern Fram Strait
7	723-1	Topcore detrital fraction	79.16	5.34	1350.7		-10.9	Eastern Fram Strait
7	725-2	Topcore detrital fraction	80.95	11.32	1960		-9.1	Eastern Fram Strait
