# Supplementary material for: A better-ventilated ocean triggered by Late Cretaceous changes in continental configuration
Source: Nat Commun. 2016 Jan 18;7:10316. doi: 10.1038/ncomms10316 (PMC4735640; doi:10.1038/ncomms10316)
Supplement: Supplementary Data 2 — Compilation of eNd(t) of intermediate to deep waters at ODP sites for the Cenomanian/Turonian boundary and for the early Maastrichtian [file ncomms10316-s3.xls]

## Sheet: Compilation of Nd isotope data
Supplementary Data 2. Compilation of eNd(t) of intermediate to deep waters at ODP sites
References8-19	Sample ID	DSDP-ODP site / Modern location	Material	Authors' age estimates (Ma)	Time scale used30-34	Approximative palaeo-depth (m)	Published εNd (t)	Averaged εNd (t)	Averaged εNd (t)	Averaged εNd (t)
								Turonian	Maastrichtian	late Campanian
Average plotted		site 1208							-4
Hague et al., 2012	38-2,41-43 C	Leg 198 site 1208 (Shatsky Rise)	Fish debris	67.52	Gradstein et al. (2004)	3300	-4
Average plotted		site 1209							-4.30423
Thomas, 2004	263.71	Leg 198 site 1209 (Shatsky rise)	Fish teeth	68.66	Cande and Kent (1995)	2000-3000	-4.82
Thomas, 2004	265.83	Leg 198 site 1209 (Shatsky rise)	Fish teeth	68.96	Cande and Kent (1995)	2000-3000	-4.69
Thomas, 2004	268.59	Leg 198 site 1209 (Shatsky rise)	Fish teeth	69.35	Cande and Kent (1995)	2000-3000	-3.09
Thomas, 2004	269.2	Leg 198 site 1209 (Shatsky rise)	Fish teeth	69.44	Cande and Kent (1995)	2000-3000	-4.32
Thomas, 2004	270.09	Leg 198 site 1209 (Shatsky rise)	Fish teeth	69.57	Cande and Kent (1995)	2000-3000	-3.37
Frank et al., 2005	198 1209C 22 4 20 22	Leg 198 site 1209 (Shatsky rise)	Fish debris	70.09	Gradstein et al. (1994)	2000-3000	-4.42
Frank et al., 2005	198 1209C 22 3 110-112	Leg 198 site 1209 (Shatsky rise)	Fish debris	70.04	Gradstein et al. (1994)	2000-3000	-4.79
Frank et al., 2005	198 1209C 22 2 38 40	Leg 198 site 1209 (Shatsky rise)	Fish debris	69.84	Gradstein et al. (1994)	2000-3000	-4.36
Frank et al., 2005	198 1209C 22 2 20 22	Leg 198 site 1209 (Shatsky rise)	Fish debris	69.82	Gradstein et al. (1994)	2000-3000	-4.06
Frank et al., 2005	198 1209C 22 1 108 110	Leg 198 site 1209 (Shatsky rise)	Fish debris	69.76	Gradstein et al. (1994)	2000-3000	-4.64
Frank et al., 2005	198 1209C 21 7 20 22	Leg 198 site 1209 (Shatsky rise)	Fish debris	69.58	Gradstein et al. (1994)	2000-3000	-4.45
Frank et al., 2005	198 1209C 21 6 20 22	Leg 198 site 1209 (Shatsky rise)	Fish debris	69.5	Gradstein et al. (1994)	2000-3000	-4.71
Frank et al., 2005	198 1209C 21 5 23 25	Leg 198 site 1209 (Shatsky rise)	Fish debris	69.37	Gradstein et al. (1994)	2000-3000	-4.76
Frank et al., 2005	198 1209C 21 4 20 22	Leg 198 site 1209 (Shatsky rise)	Fish debris	69.23	Gradstein et al. (1994)	2000-3000	-4.76
Frank et al., 2005	198 1209C 21 3 40 42	Leg 198 site 1209 (Shatsky rise)	Fish debris	69.11	Gradstein et al. (1994)	2000-3000	-4.79
Frank et al., 2005	198 1209C 21 2 40 42	Leg 198 site 1209 (Shatsky rise)	Fish debris	68.97	Gradstein et al. (1994)	2000-3000	-5.27
Frank et al., 2005	198 1209C 21 1 60 62	Leg 198 site 1209 (Shatsky rise)	Fish debris	68.86	Gradstein et al. (1994)	2000-3000	-5.26
Frank et al., 2005	198 1209C 20 4 80 82	Leg 198 site 1209 (Shatsky rise)	Fish debris	68.42	Gradstein et al. (1994)	2000-3000	-4.33
Frank et al., 2005	198 1209C 20 3 80 82	Leg 198 site 1209 (Shatsky rise)	Fish debris	68.28	Gradstein et al. (1994)	2000-3000	-3.99
Frank et al., 2005	198 1209C 20 2 80 82	Leg 198 site 1209 (Shatsky rise)	Fish debris	68.15	Gradstein et al. (1994)	2000-3000	-4.26
Frank et al., 2005	198 1209C 20 2 20 22	Leg 198 site 1209 (Shatsky rise)	Fish debris	68.09	Gradstein et al. (1994)	2000-3000	-3.37
Frank et al., 2005	198 1209C 20 1 80 82	Leg 198 site 1209 (Shatsky rise)	Fish debris	68.01	Gradstein et al. (1994)	2000-3000	-4.32
Frank et al., 2005	198 1209C 20 1 19-21	Leg 198 site 1209 (Shatsky rise)	Fish debris	67.95	Gradstein et al. (1994)	2000-3000	-3.09
Frank et al., 2005	198 1209C 19 3 80 82	Leg 198 site 1209 (Shatsky rise)	Fish debris	67.7	Gradstein et al. (1994)	2000-3000	-4.69
Frank et al., 2005	198 1209C 19 2 80 82	Leg 198 site 1209 (Shatsky rise)	Fish debris	67.56	Gradstein et al. (1994)	2000-3000	-2.48
Frank et al., 2005	198 1209C 19 2 21 22	Leg 198 site 1209 (Shatsky rise)	Fish debris	67.51	Gradstein et al. (1994)	2000-3000	-4.82
Average plotted		site 1210							-4.33
Frank et al., 2005	198 1210B 32 3 110-112	Leg 198 site 1210 (Shatsky rise)	Fish debris	71.23	Gradstein et al. (1994)	2000-3000	-2.96
Frank et al., 2005	198 1210B 31 4 88-90	Leg 198 site 1210 (Shatsky rise)	Fish debris	70.52	Gradstein et al. (1994)	2000-3000	-4.26
Frank et al., 2005	198 1210B 31 3 110-112	Leg 198 site 1210 (Shatsky rise)	Fish debris	70.41	Gradstein et al. (1994)	2000-3000	-4.33
Frank et al., 2005	198 1210B 30 7 20-22	Leg 198 site 1210 (Shatsky rise)	Fish debris	70.1	Gradstein et al. (1994)	2000-3000	-3.91
Frank et al., 2005	198 1210B 30 6 20-22	Leg 198 site 1210 (Shatsky rise)	Fish debris	69.98	Gradstein et al. (1994)	2000-3000	-4.08
Frank et al., 2005	198 1210B 30 5 24-26	Leg 198 site 1210 (Shatsky rise)	Fish debris	69.85	Gradstein et al. (1994)	2000-3000	-4.68
Frank et al., 2005	198 1210B 30 4 20-22	Leg 198 site 1210 (Shatsky rise)	Fish debris	69.72	Gradstein et al. (1994)	2000-3000	-5.38
Frank et al., 2005	198 1210B 30 3 24-26	Leg 198 site 1210 (Shatsky rise)	Fish debris	69.6	Gradstein et al. (1994)	2000-3000	-3.4
Frank et al., 2005	198 1210B 30 2 20-22	Leg 198 site 1210 (Shatsky rise)	Fish debris	69.47	Gradstein et al. (1994)	2000-3000	-4.31
Frank et al., 2005	198 1210B 30 1 22-24	Leg 198 site 1210 (Shatsky rise)	Fish debris	69.34	Gradstein et al. (1994)	2000-3000	-4.64
Frank et al., 2005	198 1210B 28 7 41095	Leg 198 site 1210 (Shatsky rise)	Fish debris	68.88	Gradstein et al. (1994)	2000-3000	-4.64
Frank et al., 2005	198 1210B 28 6 41127	Leg 198 site 1210 (Shatsky rise)	Fish debris	68.81	Gradstein et al. (1994)	2000-3000	-4.76
Frank et al., 2005	198 1210B 28 4 20-22 22	Leg 198 site 1210 (Shatsky rise)	Fish debris	68.57	Gradstein et al. (1994)	2000-3000	-4.61
Frank et al., 2005	198 1210B 28 3 23-25	Leg 198 site 1210 (Shatsky rise)	Fish debris	68.44	Gradstein et al. (1994)	2000-3000	-4.1
Frank et al., 2005	198 1210B 28 1 20-22	Leg 198 site 1210 (Shatsky rise)	Fish debris	68.19	Gradstein et al. (1994)	2000-3000	-4.69
Frank et al., 2005	198 1210B 27 6 20-22	Leg 198 site 1210 (Shatsky rise)	Fish debris	68.02	Gradstein et al. (1994)	2000-3000	-4.47
Frank et al., 2005	198 1210B 27 5 20-22 22	Leg 198 site 1210 (Shatsky rise)	Fish debris	67.89	Gradstein et al. (1994)	2000-3000	-4.31
Frank et al., 2005	198 1210B 27 3 20-22 22	Leg 198 site 1210 (Shatsky rise)	Fish debris	67.64	Gradstein et al. (1994)	2000-3000	-4.18
Frank et al., 2005	198 1210B 27 2 20-22 22	Leg 198 site 1210 (Shatsky rise)	Fish debris	67.51	Gradstein et al. (1994)	2000-3000	-4.27
Frank et al., 2005	198 1210B 27 1 21-23 23	Leg 198 site 1210 (Shatsky rise)	Fish debris	67.39	Gradstein et al. (1994)	2000-3000	-3.84
Frank et al., 2005	198 1210B 26 7 20-22 22	Leg 198 site 1210 (Shatsky rise)	Fish debris	67.34	Gradstein et al. (1994)	2000-3000	-3.95
Frank et al., 2005	198 1210B 26 6 15-17 17	Leg 198 site 1210 (Shatsky rise)	Fish debris	67.21	Gradstein et al. (1994)	2000-3000	-4.44
Frank et al., 2005	198 1210B 26 3 80-82 82	Leg 198 site 1210 (Shatsky rise)	Fish debris	66.89	Gradstein et al. (1994)	2000-3000	-4.59
Frank et al., 2005	198 1210B 26 2 80-82 82	Leg 198 site 1210 (Shatsky rise)	Fish debris	66.76	Gradstein et al. (1994)	2000-3000	-4.85
Frank et al., 2005	198 1210B 26 1 21-23 23	Leg 198 site 1210 (Shatsky rise)	Fish debris	66.58	Gradstein et al. (1994)	2000-3000	-4.6
Average plotted		site 464							-5.05714
Hague et al., 2012	9-1,4-6	Leg 62 site 464 (Northern Hess Rise)	Fish debris	65.67	Gradstein et al. (2004)	4000	-4.6
Hague et al., 2012	9-1,95-97	Leg 62 site 464 (Northern Hess Rise)	Fish debris	66.11	Gradstein et al. (2004)	4000	-4.7
Hague et al., 2012	9-4,92-94	Leg 62 site 464 (Northern Hess Rise)	Fish debris	66.61	Gradstein et al. (2004)	4000	-4.7
Hague et al., 2012	9-6,46-48	Leg 62 site 464 (Northern Hess Rise)	Fish debris	67.55	Gradstein et al. (2004)	4000	-5.2
Hague et al., 2012	9-6,85-87 C	Leg 62 site 464 (Northern Hess Rise)	Fish debris	67.74	Gradstein et al. (2004)	4000	-5.5
Hague et al., 2012	9-6,85-87	Leg 62 site 464 (Northern Hess Rise)	Fish debris	67.74	Gradstein et al. (2004)	4000	-5.6
Hague et al., 2012	9-6,85-87 (rep)	Leg 62 site 464 (Northern Hess Rise)	Fish debris	67.74	Gradstein et al. (2004)	4000	-5.1
Average plotted		site 465							-3.84286
Hague et al., 2012	3-3,35-37	Leg 62 site 465 (Southern Hess Rise)	Fish debris	65	van Hinte (1976)	900	-3.5
Hague et al., 2012	3-3,68-70	Leg 62 site 465 (Southern Hess Rise)	Fish debris	65.1	van Hinte (1976)	900	-3.3
Hague et al., 2012	3-4,84-86	Leg 62 site 465 (Southern Hess Rise)	Fish debris	65.6	van Hinte (1976)	900	-3.8
Hague et al., 2012	3-5,33-35	Leg 62 site 465 (Southern Hess Rise)	Fish debris	65.89	van Hinte (1976)	900	-3.9
Hague et al., 2012	3-5,66-68	Leg 62 site 465 (Southern Hess Rise)	Fish debris	65.99	van Hinte (1976)	900	-3.8
Hague et al., 2012	10-2,75-77	Leg 62 site 465 (Southern Hess Rise)	Fish debris	65.1	van Hinte (1976)	900	-4.3
Hague et al., 2012	10-5,83-85	Leg 62 site 465 (Southern Hess Rise)	Fish debris	65.99	van Hinte (1976)	900	-4.3
Average plotted		site 883							2.4
Hague et al., 2012	87-2,75-77	Leg 145 site 883 (Detroit Seamount)	Fish debris	66.49	Gradstein et al. (2004)	2000	2.4
Average plotted		site 762							-10.968
Le Houëdec et al., 2012	R042	Leg 122 site 762 (W Central Exmouth Plateau)	Carbonate Fe-Mn oxide coating	65.1	Berggren et al. (1995)	1000-2000	-10.66
Le Houëdec et al., 2012	R042*	Leg 122 site 762 (W Central Exmouth Plateau)	Carbonate Fe-Mn oxide coating	65.1	Berggren et al. (1995)	1000-2000	-10.52
Voigt et al., 2013	762C, 43-1, 53-55 cm	Leg 122 site 762 (W central Exmouth Plateau)	Carbonate Fe-Mn oxide coating	65.6053	Gradstein et al. (2004)	1000-2000	-11.4
Voigt et al., 2013	762C, 44-3, 112-114 cm	Leg 122 site 762 (W central Exmouth Plateau)	Carbonate Fe-Mn oxide coating	66.348	Gradstein et al. (2004)	1000-2000	-10.6
Voigt et al., 2013	762C, 45-4, 82-84 cm	Leg 122 site 762 (W central Exmouth Plateau)	Carbonate Fe-Mn oxide coating	67.03	Gradstein et al. (2004)	1000-2000	-10.9
Voigt et al., 2013	762C, 46-4, 10-12 cm	Leg 122 site 762 (W central Exmouth Plateau)	Carbonate Fe-Mn oxide coating	67.6458	Gradstein et al. (2004)	1000-2000	-10.3
Voigt et al., 2013	762C, 47-4, 54-56 cm	Leg 122 site 762 (W central Exmouth Plateau)	Carbonate Fe-Mn oxide coating	68.8265	Gradstein et al. (2004)	1000-2000	-10.6
Voigt et al., 2013	762C, 47-5, 65-67 cm	Leg 122 site 762 (W central Exmouth Plateau)	Carbonate Fe-Mn oxide coating	69.0592	Gradstein et al. (2004)	1000-2000	-11.7
Voigt et al., 2013	762C, 48-2, 65-67 cm	Leg 122 site 762 (W central Exmouth Plateau)	Carbonate Fe-Mn oxide coating	69.7944	Gradstein et al. (2004)	1000-2000	-11.4
Voigt et al., 2013	762C, 48-5, 74-76 cm	Leg 122 site 762 (W central Exmouth Plateau)	Carbonate Fe-Mn oxide coating	70.5552	Gradstein et al. (2004)	1000-2000	-11.6
Average plotted		site 1135						-7.94599	-9.64481
Le Houëdec et al., 2012	Q034B	Leg 183 site 1135 (Southern Kerguelen Plateau)	Carbonate Fe-Mn oxide coating	65.76	Berggren et al. (1995)	1300-2000	-10.099
Le Houëdec et al., 2012	Q034B*	Leg 183 site 1135 (Southern Kerguelen Plateau)	Carbonate Fe-Mn oxide coating	65.76	Berggren et al. (1995)	1300-2000	-9.9624
Le Houëdec et al., 2012	Q035A	Leg 183 site 1135 (Southern Kerguelen Plateau)	Carbonate Fe-Mn oxide coating	66.06	Berggren et al. (1995)	1300-2000	-9.78571
Le Houëdec et al., 2012	Q036A	Leg 183 site 1135 (Southern Kerguelen Plateau)	Carbonate Fe-Mn oxide coating	66.88	Berggren et al. (1995)	1300-2000	-9.49007
Le Houëdec et al., 2012	Q036A*	Leg 183 site 1135 (Southern Kerguelen Plateau)	Carbonate Fe-Mn oxide coating	66.88	Berggren et al. (1995)	1300-2000	-9.50959
Le Houëdec et al., 2012	Q036A*	Leg 183 site 1135 (Southern Kerguelen Plateau)	Carbonate Fe-Mn oxide coating	66.88	Berggren et al. (1995)	1300-2000	-9.37301
Le Houëdec et al., 2012	Q039A	Leg 183 site 1135 (Southern Kerguelen Plateau)	Carbonate Fe-Mn oxide coating	70.28	Berggren et al. (1995)	1300-2000	-9.49863
Le Houëdec et al., 2012	Q039A*	Leg 183 site 1135 (Southern Kerguelen Plateau)	Carbonate Fe-Mn oxide coating	70.28	Berggren et al. (1995)	1300-2000	-9.4401
Le Houëdec et al., 2012	Q049A	Leg 183 site 1135 (Southern Kerguelen Plateau)	Carbonate Fe-Mn oxide coating	89.39	Berggren et al. (1995)	1300-2000	-7.8777
Le Houëdec et al., 2012	Q049A**	Leg 183 site 1135 (Southern Kerguelen Plateau)	Carbonate Fe-Mn oxide coating	89.39	Berggren et al. (1995)	1300-2000	-8.01428
Average plotted		site 758							-10.2845
Le Houëdec et al., 2012	Z168	Leg 121 site 758 (Ninetyeast Ridge)	Carbonate Fe-Mn oxide coating	66.65	Berggren et al. (1995)	1300-2000	-10.8722
Le Houëdec et al., 2012	Z170	Leg 121 site 758 (Ninetyeast Ridge)	Carbonate Fe-Mn oxide coating	69.66	Berggren et al. (1995)	1300-2000	-10.0313
Le Houëdec et al., 2012	Z170**	Leg 121 site 758 (Ninetyeast Ridge)	Carbonate Fe-Mn oxide coating	69.66	Berggren et al. (1995)	1300-2000	-9.95
Average plotted		site 1050						-5.05188	-8.52088
Martin et al., 2012	1050C 13-2, 21.5-27.5 cm	Leg 171 site 1050 (Blake Nose)	Carbonate Fe-Mn oxide coating	66.55	Gradstein et al. (2004)	1000-2000	-8.09384
Martin et al., 2012	1050C 15-2, 8-14 cm	Leg 171 site 1050 (Blake Nose)	Carbonate Fe-Mn oxide coating	67.7	Gradstein et al. (2004)	1000-2000	-8.49224
Martin et al., 2012	1050C 17-3, 9-15 cm	Leg 171 site 1050 (Blake Nose)	Carbonate Fe-Mn oxide coating	70.1	Gradstein et al. (2004)	1000-2000	-8.67513
Martin et al., 2012	1050C 18-2, 59-65 cm	Leg 171 site 1050 (Blake Nose)	Carbonate Fe-Mn oxide coating	71.1	Gradstein et al. (2004)	1000-2000	-8.9432
Martin et al., 2012	1050C 18-2, 130-132 cm	Leg 171 site 1050 (Blake Nose)	Fish debris	71.2	Gradstein et al. (2004)	1000-2000	-8.4
Martin et al., 2012	1050C 21-1, 20-21 cm	Leg 171 site 1050 (Blake Nose)	Fish debris	93.0801	Gradstein et al. (2004)	1000-2000	-5.12857
Martin et al., 2012	1050C 21-1, 42-43 cm	Leg 171 site 1050 (Blake Nose)	Fish debris	93.1463	Gradstein et al. (2004)	1000-2000	-4.9
Martin et al., 2012	1050C 21-1, 42-43 cm	Leg 171 site 1050 (Blake Nose)	Fish debris	93.1463	Gradstein et al. (2004)	1000-2000	-5.2
Martin et al., 2012	1050C 21-1, 47-48 cm	Leg 171 site 1050 (Blake Nose)	Fish debris	93.1614	Gradstein et al. (2004)	1000-2000	-5.12783
Martin et al., 2012	1050C 21-1, 47-48 cm	Leg 171 site 1050 (Blake Nose)	Fish debris	93.1614	Gradstein et al. (2004)	1000-2000	-5.59611
Martin et al., 2012	1050C 21-1, 56.5-57.5 cm	Leg 171 site 1050 (Blake Nose)	Fish debris	93.19	Gradstein et al. (2004)	1000-2000	-4.38614
Martin et al., 2012	1050C 21-1, 68-69 cm	Leg 171 site 1050 (Blake Nose)	Fish debris	93.8	Gradstein et al. (2004)	1000-2000	-5.02451
Average plotted		site 886							-4.2
MacLeod et al., 2008	886C, 8H-1, 110-115 cm	Leg 145 site 886 (E Chinook Trough)	Fish debris	70.1	Gradstein et al. (2004)	> 4400	-4.2
Average plotted		site 367								-13.3754
Martin et al., 2012	367 15-2, 17-20 cm	Leg 41 site 367 (Cape Verde)	Fish debris	75.6	Gradstein et al. (2004)	>2000	-13.5874
Martin et al., 2012	367 15-3,8 4-88 cm	Leg 41 site 367 (Cape Verde)	Fish debris	75.8	Gradstein et al. (2004)	>2000	-13.059
Martin et al., 2012	367 15-4, 117-119 cm	Leg 41 site 367 (Cape Verde)	Fish debris	76	Gradstein et al. (2004)	>2000	-14.0718
Martin et al., 2012	367 15-5, 87-89 cm	Leg 41 site 367 (Cape Verde)	Fish debris	76.1	Gradstein et al. (2004)	>2000	-12.7833
Average plotted		site 386						-6.70333	-9.48122
Martin et al., 2012	386 35-2, 9-11 cm	Leg 43 site 386 (Bermuda Rise)	Fish debris	68	Gradstein et al. (2004)	>2000	-10.481
Martin et al., 2012	386 35-2, 91-94 cm	Leg 43 site 386 (Bermuda Rise)	Fish debris	69.5	Gradstein et al. (2004)	>2000	-9.98389
Robinson and Vance, 2012	36R-3, 53-57	Leg 43 site 386 (Bermuda Rise)	Fish debris	68.51	Gradstein et al. (1995)	>2000	-8.56
Robinson and Vance, 2012	36R-3, 53-57	Leg 43 site 386 (Bermuda Rise)	Fish debris	68.51	Gradstein et al. (1995)	>2000	-8.9
Robinson and Vance, 2012	41R-2, 62-64	Leg 43 site 386 (Bermuda Rise)	Fish debris	92.21	Gradstein et al. (1995)	>2000	-6.46
Robinson and Vance, 2012	41R-4, 71-73	Leg 43 site 386 (Bermuda Rise)	Fish debris	93.21	Gradstein et al. (1995)	>2000	-6.79
Robinson and Vance, 2012	41R-4, 73-74,5	Leg 43 site 386 (Bermuda Rise)	Fish debris	93.22	Gradstein et al. (1995)	>2000	-6.86
Average plotted		site 551						-6.16262	-9.87921
Martin et al., 2012	551 3-1, 70-72.5 cm	Leg 80 site 551 (Goban Spur)	Fish debris	70.75	Gradstein et al. (2004)	500-2000	-9.96962
Martin et al., 2012	551 3-2, 106 cm	Leg 80 site 551 (Goban Spur)	Fish debris	71	Gradstein et al. (2004)	500-2000	-9.92862
Martin et al., 2012	551 3-3, 70-72 cm	Leg 80 site 551 (Goban Spur)	Fish debris	71.1027	Gradstein et al. (2004)	500-2000	-9.65293
Martin et al., 2012	551 3-3, 140-142 cm	Leg 80 site 551 (Goban Spur)	Fish debris	71.25	Gradstein et al. (2004)	500-2000	-9.96567
Martin et al., 2012	551 5-1, 10-18 cm	Leg 80 site 551 (Goban Spur)	Fish debris	92.8352	Gradstein et al. (2004)	500-2000	-5.85943
Martin et al., 2012	551 5-1, 30-33 cm	Leg 80 site 551 (Goban Spur)	Fish debris	92.9019	Gradstein et al. (2004)	500-2000	-5.3638
Martin et al., 2012	551 5-1, 105-114 cm	Leg 80 site 551 (Goban Spur)	Fish debris	93.1907	Gradstein et al. (2004)	500-2000	-7.11929
Martin et al., 2012	551 5-1, 117-126 cm	Leg 80 site 551 (Goban Spur)	Fish debris	93.2352	Gradstein et al. (2004)	500-2000	-6.03187
Martin et al., 2012	551 5-1, 140-145 cm	Leg 80 site 551 (Goban Spur)	Fish debris	93.313	Gradstein et al. (2004)	500-2000	-6.45319
Martin et al., 2012	551 5-2, 7-17 cm	Leg 80 site 551 (Goban Spur)	Fish debris	93.3833	Gradstein et al. (2004)	500-2000	-6.65506
Martin et al., 2012	551 5-2, 33-40 cm	Leg 80 site 551 (Goban Spur)	Fish debris	93.4722	Gradstein et al. (2004)	500-2000	-6.80314
Martin et al., 2012	551 5-2, 40-48 cm	Leg 80 site 551 (Goban Spur)	Fish debris	93.5019	Gradstein et al. (2004)	500-2000	-5.01516
Average plotted		site 690							-9.8375
Voigt et al., 2013	690C, 17-1, 52-53 cm	Leg 113 site 690 (Maud Rise)	Carbonate Fe-Mn oxide coating	68.0499	Gradstein et al. (2004)	1800	-9.8
Voigt et al., 2013	690C, 17-2, 2-3 cm	Leg 113 site 690 (Maud Rise)	Carbonate Fe-Mn oxide coating	68.1166	Gradstein et al. (2004)	1800	-9.9
Voigt et al., 2013	690C, 17-3, 106-107 cm	Leg 113 site 690 (Maud Rise)	Carbonate Fe-Mn oxide coating	68.2862	Gradstein et al. (2004)	1800	-9.7
Voigt et al., 2013	690C, 18-1, 131-139 cm	Leg 113 site 690 (Maud Rise)	Carbonate Fe-Mn oxide coating	68.7517	Gradstein et al. (2004)	1800	-9.7
Voigt et al., 2013	690C, 18-2, 127-128 cm	Leg 113 site 690 (Maud Rise)	Carbonate Fe-Mn oxide coating	68.9896	Gradstein et al. (2004)	1800	-9.7
Voigt et al., 2013	690C, 18-4, 55-56 cm	Leg 113 site 690 (Maud Rise)	Carbonate Fe-Mn oxide coating	69.3689	Gradstein et al. (2004)	1800	-9.8
Voigt et al., 2013	690C, 18-5, 52-53 cm	Leg 113 site 690 (Maud Rise)	Carbonate Fe-Mn oxide coating	69.6129	Gradstein et al. (2004)	1800	-9.7
Voigt et al., 2013	690C,18-5, 18-CC	Leg 113 site 690 (Maud Rise)	Carbonate Fe-Mn oxide coating	69.6873	Gradstein et al. (2004)	1800	-10.4
Average plotted		site 763						-8.74
Murphy and Thomas, 2012	20-2, 24-26 cm	Leg 122 site 763 (Central Exmouth Plateau)	Fish debris	89.71	Gradstein et al. (2004)	1000	-7.17
Murphy and Thomas, 2012	20-CC, 36-38 cm	Leg 122 site 763 (Central Exmouth Plateau)	Fish debris	89.9	Gradstein et al. (2004)	1000	-7.85
Murphy and Thomas, 2012	21-2, 26-28 cm	Leg 122 site 763 (Central Exmouth Plateau)	Fish debris	91.15	Gradstein et al. (2004)	1000	-9.34
Murphy and Thomas, 2012	22-1, 17-19 cm	Leg 122 site 763 (Central Exmouth Plateau)	Fish debris	92.35	Gradstein et al. (2004)	1000	-10.6
Average plotted		site 765						-7.45		-10.245
Murphy and Thomas, 2012	23-2,35-37 cm 561,55	Leg 123 site 765 (Argo Abyssal Plain)	Fish debris	75.02	Gradstein et al. (2004)	4000	-10.34
Murphy and Thomas, 2012	23-2,35-37 cm (rep)	Leg 123 site 765 (Argo Abyssal Plain)	Fish debris	75.02	Gradstein et al. (2004)	4000	-10.15
Murphy and Thomas, 2012	25-4, 53-55 cm	Leg 123 site 765 (Argo Abyssal Plain)	Fish debris	90.62	Gradstein et al. (2004)	4000	-7.65
Murphy and Thomas, 2012	25-5, 33-35 cm	Leg 123 site 765 (Argo Abyssal Plain)	Fish debris	91.51	Gradstein et al. (2004)	4000	-7.25
Average plotted		site 766						-6.14667		-9.44889
Robinson et al., 2010	11R-2, 117-119	Leg 123 site 766 (Gascoyne Abyssal Plain/Western Exmouth Plateau)	Fish debris	72.4	Gradstein et al. (1995)	>2000	-9.85
Robinson et al., 2010	11R-3, 60-62	Leg 123 site 766 (Gascoyne Abyssal Plain/Western Exmouth Plateau)	Fish debris	72.78	Gradstein et al. (1995)	>2000	-9.73
Robinson et al., 2010	11R-3, 117-119	Leg 123 site 766 (Gascoyne Abyssal Plain/Western Exmouth Plateau)	Fish debris	73	Gradstein et al. (1995)	>2000	-9.23
Robinson et al., 2010	11R-4, 79-81	Leg 123 site 766 (Gascoyne Abyssal Plain/Western Exmouth Plateau)	Fish debris	73.46	Gradstein et al. (1995)	>2000	-10.13
Robinson et al., 2010	11R-5, 33-35	Leg 123 site 766 (Gascoyne Abyssal Plain/Western Exmouth Plateau)	Fish debris	73.88	Gradstein et al. (1995)	>2000	-9.89
Robinson et al., 2010	11R-5 46-48	Leg 123 site 766 (Gascoyne Abyssal Plain/Western Exmouth Plateau)	Fish debris	73.93	Gradstein et al. (1995)	>2000	-7.48
Robinson et al., 2010	11R-5, 103-105	Leg 123 site 766 (Gascoyne Abyssal Plain/Western Exmouth Plateau)	Fish debris	74.15	Gradstein et al. (1995)	>2000	-9.05
Robinson et al., 2010	11R-6, 40-42	Leg 123 site 766 (Gascoyne Abyssal Plain/Western Exmouth Plateau)	Fish debris	74.51	Gradstein et al. (1995)	>2000	-9.81
Robinson et al., 2010	11R-7, 21-23	Leg 123 site 766 (Gascoyne Abyssal Plain/Western Exmouth Plateau)	Fish debris	75.04	Gradstein et al. (1995)	>2000	-9.87
Robinson et al., 2010	14R-3, 56-58	Leg 123 site 766 (Gascoyne Abyssal Plain/Western Exmouth Plateau)	Fish debris	89.42	Gradstein et al. (1995)	>2000	-5.63
Robinson et al., 2010	14R-3, 114-117	Leg 123 site 766 (Gascoyne Abyssal Plain/Western Exmouth Plateau)	Fish debris	89.74	Gradstein et al. (1995)	>2000	-5.44
Robinson et al., 2010	14R-4, 36-38	Leg 123 site 766 (Gascoyne Abyssal Plain/Western Exmouth Plateau)	Fish debris	90.14	Gradstein et al. (1995)	>2000	-6.71
Robinson et al., 2010	14R-4, 66-68	Leg 123 site 766 (Gascoyne Abyssal Plain/Western Exmouth Plateau)	Fish debris	90.31	Gradstein et al. (1995)	>2000	-5.87
Robinson et al., 2010	14R-5, 45-47	Leg 123 site 766 (Gascoyne Abyssal Plain/Western Exmouth Plateau)	Fish debris	91.02	Gradstein et al. (1995)	>2000	-7.28
Murphy and Thomas, 2012	15-1, 38-40 cm	Leg 123 site 766 (Gascoyne Abyssal Plain/Western Exmouth Plateau)	Fish debris	92.4	Gradstein et al. (2004)	>2000	-5.95
Average plotted		site 1138						-5.55	-8.45
Murphy and Thomas, 2012	54–2, 20–22 cm	Leg 183 site 1138 (Kerguelen Plateau)	Fish debris	68.61	Gradstein et al. (2004)	Intermediate water	-8.1
Murphy and Thomas, 2012	55–1, 135–137 cm	Leg 183 site 1138 (Kerguelen Plateau)	Fish debris	71.07	Gradstein et al. (2004)	Intermediate water	-8.8
Murphy and Thomas, 2012	68–2, 22–24 cm	Leg 183 site 1138 (Kerguelen Plateau)	Fish debris	92.88	Gradstein et al. (2004)	Intermediate water	-6.7
Murphy and Thomas, 2012	69–1, 57–59 cm	Leg 183 site 1138 (Kerguelen Plateau)	Fish debris	93.48	Gradstein et al. (2004)	Intermediate water	-4.4
Average plotted		site 511						-5.27		-8.705
Robinson et al., 2010	24R-1, 101-103	Leg 71 site 511 (Falkland Plateau)	Fish debris	75.06	Gradstein et al. (1995)	> 1000 (bathyal)	-8.81
Robinson et al., 2010	24R-3, 101-104	Leg 71 site 511 (Falkland Plateau)	Fish debris	76.03	Gradstein et al. (1995)	> 1000 (bathyal)	-8.6
Robinson et al., 2010	47R-1, 79-81	Leg 71 site 511 (Falkland Plateau)	Fish debris	89.96	Gradstein et al. (1995)	> 1000 (bathyal)	-5.27
Average plotted		site 530						-7.1725	-10.025
Robinson et al., 2010	51R-3, 25-28	Leg 75 site 530 (SE Angola Basin)	Fish debris	66.05	Gradstein et al. (1995)	> 2000 (abyssal)	-10.16
Robinson et al., 2010	55R-3, 23-26	Leg 75 site 530 (SE Angola Basin)	Fish debris	69.79	Gradstein et al. (1995)	> 2000 (abyssal)	-9.63
Robinson et al., 2010	55R-5, 7-9	Leg 75 site 530 (SE Angola Basin)	Fish debris	70.05	Gradstein et al. (1995)	> 2000 (abyssal)	-9.24
Robinson et al., 2010	56R-1, 40-42	Leg 75 site 530 (SE Angola Basin)	Fish debris	70.44	Gradstein et al. (1995)	> 2000 (abyssal)	-11.07
Robinson et al., 2010	93R-4, 137-139	Leg 75 site 530 (SE Angola Basin)	Fish debris	89.13	Gradstein et al. (1995)	> 2000 (abyssal)	-6.97
Robinson et al., 2010	94R-2, 78-80	Leg 75 site 530 (SE Angola Basin)	Fish debris	89.64	Gradstein et al. (1995)	> 2000 (abyssal)	-6.69
Robinson et al., 2010	96R-5, 61-62	Leg 75 site 530 (SE Angola Basin)	Fish debris	93.01	Gradstein et al. (1995)	> 2000 (abyssal)	-7.51
Robinson et al., 2010	97R-1, 126-128	Leg 75 site 530 (SE Angola Basin)	Fish debris	93.46	Gradstein et al. (1995)	> 2000 (abyssal)	-7.52
Average plotted		site 1276						-6.44	-4.87667
Robinson and Vance, 2012	22R-2, 58,5-61,5	Leg 210 site 1276 (Newfundland Margin)	Fish debris	65.93	Gradstein et al. (1995)	> 2000	-9.25
Robinson and Vance, 2012	22R-4, 65-67	Leg 210 site 1276 (Newfundland Margin)	Fish debris	68.49	Gradstein et al. (1995)	> 2000	-4.9
Robinson and Vance, 2012	23R-4, 26-29	Leg 210 site 1276 (Newfundland Margin)	Fish debris	71.04	Gradstein et al. (1995)	> 2000	-0.48
Robinson and Vance, 2012	29R-5, 15-17	Leg 210 site 1276 (Newfundland Margin)	Fish debris	90.13	Gradstein et al. (1995)	> 2000	-6.44
Average plotted		site 1211							-4.2
Thomas, 2004	137.7	Leg 198 site 1211 (Shatsky rise)	Fish teeth	66.05	Gradstein et al. (1995)	2900	-4.08
Thomas, 2004	147.2	Leg 198 site 1211 (Shatsky rise)	Fish teeth	67.77	Gradstein et al. (1995)	2900	-4.1
Thomas, 2004	156.7	Leg 198 site 1211 (Shatsky rise)	Fish teeth	69.49	Gradstein et al. (1995)	2900	-4.42
Average plotted		site 525							-3.45714
Voigt et al., 2013	525A, 44-1, 70-71 cm	Leg 74 site 525 (N Walvis Ridge)	Carbonate Fe-Mn oxide coating	68.6835	Gradstein et al. (2004)	1000-1500	-4.9
Voigt et al., 2013	525A, 44-3, 90-91.5	Leg 74 site 525 (N Walvis Ridge)	Carbonate Fe-Mn oxide coating	68.9268	Gradstein et al. (2004)	1000-1500	-4.6
Voigt et al., 2013	525A, 44-4, 18-20 cm	Leg 74 site 525 (N Walvis Ridge)	Carbonate Fe-Mn oxide coating	68.9798	Gradstein et al. (2004)	1000-1500	-4.6
Voigt et al., 2013	525A, 44-5, 8-9.5 cm	Leg 74 site 525 (N Walvis Ridge)	Carbonate Fe-Mn oxide coating	69.0868	Gradstein et al. (2004)	1000-1500	-4.5
Voigt et al., 2013	525A, 44-5, 89.5-91.5 cm	Leg 74 site 525 (N Walvis Ridge)	Carbonate Fe-Mn oxide coating	69.1463	Gradstein et al. (2004)	1000-1500	-4.1
Voigt et al., 2013	525A, 44-6, 90-91 cm	Leg 74 site 525 (N Walvis Ridge)	Carbonate Fe-Mn oxide coating	69.2314	Gradstein et al. (2004)	1000-1500	-3.3
Voigt et al., 2013	525A, 44-6, 109-110 cm	Leg 74 site 525 (N Walvis Ridge)	Carbonate Fe-Mn oxide coating	69.2454	Gradstein et al. (2004)	1000-1500	-2.2
Voigt et al., 2013	525A, 45-3, 119-120 cm	Leg 74 site 525 (N Walvis Ridge)	Carbonate Fe-Mn oxide coating	69.6455	Gradstein et al. (2004)	1000-1500	-2.7
Voigt et al., 2013	525A, 45-5, 69.5-71 cm	Leg 74 site 525 (N Walvis Ridge)	Carbonate Fe-Mn oxide coating	69.8198	Gradstein et al. (2004)	1000-1500	-3.4
Voigt et al., 2013	525A, 46-1,45-46 cm	Leg 74 site 525 (N Walvis Ridge)	Carbonate Fe-Mn oxide coating	70.0584	Gradstein et al. (2004)	1000-1500	-2.8
Voigt et al., 2013	525A, 46-2,26-27 cm	Leg 74 site 525 (N Walvis Ridge)	Carbonate Fe-Mn oxide coating	70.1546	Gradstein et al. (2004)	1000-1500	-2
Voigt et al., 2013	525A, 46-3, 88-90 cm	Leg 74 site 525 (N Walvis Ridge)	Carbonate Fe-Mn oxide coating	70.3102	Gradstein et al. (2004)	1000-1500	-3.2
Voigt et al., 2013	525A, 46-4, 94-95 cm	Leg 74 site 525 (N Walvis Ridge)	Carbonate Fe-Mn oxide coating	70.4248	Gradstein et al. (2004)	1000-1500	-3.2
Voigt et al., 2013	525A, 46-5, 92-93 cm	Leg 74 site 525 (N Walvis Ridge)	Carbonate Fe-Mn oxide coating	70.5334	Gradstein et al. (2004)	1000-1500	-2.9
Average plotted		Demerara Rise						-14.7882	-15.1167
After the compilation in Martin et al., (2012)
MacLeod et al., 2011	1258A 27-3, 29-34	Leg 207 site 1258 (Demerara rise)	Fish debris	65.0288	Cande and Kent (1995); Gradstein et al. (2004)	600-1500	-11.4839
MacLeod et al., 2011	1258A 27-3, 110-115	Leg 207 site 1258 (Demerara rise)	Fish debris	65.0947	Cande and Kent (1995); Gradstein et al. (2004)	600-1500	-13.2389
MacLeod et al., 2011	1258A 27-4, 76-80	Leg 207 site 1258 (Demerara rise)	Fish debris	65.1891	Cande and Kent (1995); Gradstein et al. (2004)	600-1500	-13.9204
MacLeod et al., 2011	1258A 27-5, 82-87	Leg 207 site 1258 (Demerara rise)	Fish debris	65.3161	Cande and Kent (1995); Gradstein et al. (2004)	600-1500	-15.4405
MacLeod et al., 2011	1258A 27-5, 120-125	Leg 207 site 1258 (Demerara rise)	Fish debris	65.347	Cande and Kent (1995); Gradstein et al. (2004)	600-1500	-14.8157
MacLeod et al., 2011	1258B 27-1, 24-29	Leg 207 site 1258 (Demerara rise)	Fish debris	65.4788	Cande and Kent (1995); Gradstein et al. (2004)	600-1500	-12.2581
MacLeod et al., 2011	1258B 27-1, 72-77	Leg 207 site 1258 (Demerara rise)	Fish debris	65.5179	Cande and Kent (1995); Gradstein et al. (2004)	600-1500	-14.1891
MacLeod et al., 2011	1258A 28-1, 110-118	Leg 207 site 1258 (Demerara rise)	Fish debris	65.6318	Cande and Kent (1995); Gradstein et al. (2004)	600-1500	-13.382
MacLeod et al., 2011	1258A 28-3, 73-80	Leg 207 site 1258 (Demerara rise)	Fish debris	65.8459	Cande and Kent (1995); Gradstein et al. (2004)	600-1500	-14.89
MacLeod et al., 2011	1258A 28-4 ,69-71	Leg 207 site 1258 (Demerara rise)	Fish debris	65.9647	Cande and Kent (1995); Gradstein et al. (2004)	600-1500	-14.81
MacLeod et al., 2011	1258A 29-1, 133-140	Leg 207 site 1258 (Demerara rise)	Fish debris	66.4399	Cande and Kent (1995); Gradstein et al. (2004)	600-1500	-14.8147
MacLeod et al., 2011	1258A 29-3, 73-80	Leg 207 site 1258 (Demerara rise)	Fish debris	66.6352	Cande and Kent (1995); Gradstein et al. (2004)	600-1500	-14.51
MacLeod et al., 2011	1258A 29-7, 33-39	Leg 207 site 1258 (Demerara rise)	Fish debris	67.0763	Cande and Kent (1995); Gradstein et al. (2004)	600-1500	-15.1963
MacLeod et al., 2011	1258A 30-1, 61-69	Leg 207 site 1258 (Demerara rise)	Fish debris	67.1561	Cande and Kent (1995); Gradstein et al. (2004)	600-1500	-15.0056
MacLeod et al., 2011	1258A 30-4, 53-59	Leg 207 site 1258 (Demerara rise)	Fish debris	67.5158	Cande and Kent (1995); Gradstein et al. (2004)	600-1500	-15.2759
MacLeod et al., 2011	1258A 30-4, 59-61	Leg 207 site 1258 (Demerara rise)	Fish debris	67.5206	Cande and Kent (1995); Gradstein et al. (2004)	600-1500	-15.2563
MacLeod et al., 2011	1258A 31-1, 74-80	Leg 207 site 1258 (Demerara rise)	Fish debris	67.9861	Cande and Kent (1995); Gradstein et al. (2004)	600-1500	-15.5079
MacLeod et al., 2011	1258A 31-2, 70-71	Leg 207 site 1258 (Demerara rise)	Fish debris	68.1049	Cande and Kent (1995); Gradstein et al. (2004)	600-1500	-15.9366
MacLeod et al., 2011	1258A 31-3, 20-26	Leg 207 site 1258 (Demerara rise)	Fish debris	68.1855	Cande and Kent (1995); Gradstein et al. (2004)	600-1500	-15.7217
MacLeod et al., 2011	1258A 31-3, 66-72	Leg 207 site 1258 (Demerara rise)	Fish debris	68.2237	Cande and Kent (1995); Gradstein et al. (2004)	600-1500	-15.624
MacLeod et al., 2011	1258A 31-5, 81-87	Leg 207 site 1258 (Demerara rise)	Fish debris	68.6428	Cande and Kent (1995); Gradstein et al. (2004)	600-1500	-15.4215
MacLeod et al., 2011	1258A 32-5, 50-53	Leg 207 site 1258 (Demerara rise)	Fish debris	69.3	Cande and Kent (1995); Gradstein et al. (2004)	600-1500	-15.5145
MacLeod et al., 2011	1258A 32-5, 81-87	Leg 207 site 1258 (Demerara rise)	Fish debris	69.3	Cande and Kent (1995); Gradstein et al. (2004)	600-1500	-15.3002
MacLeod et al., 2011	1258A 33-1, 88-94	Leg 207 site 1258 (Demerara rise)	Fish debris	69.5	Cande and Kent (1995); Gradstein et al. (2004)	600-1500	-15.4795
MacLeod et al., 2011	1258A 33-4, 72-78	Leg 207 site 1258 (Demerara rise)	Fish debris	69.8619	Cande and Kent (1995); Gradstein et al. (2004)	600-1500	-15.7494
MacLeod et al., 2011	1258A 34-1, 62-68	Leg 207 site 1258 (Demerara rise)	Fish debris	70.5032	Cande and Kent (1995); Gradstein et al. (2004)	600-1500	-15.5062
MacLeod et al., 2008	1258A 42-1, 8-10	Leg 207 site 1258 (Demerara rise)	Fish debris	92.5221	Cande and Kent (1995); Gradstein et al. (2004)	600-1500	-15.0393
MacLeod et al., 2008	1258A 42-1, 8-10	Leg 207 site 1258 (Demerara rise)	Fish debris	92.5221	Cande and Kent (1995); Gradstein et al. (2004)	600-1500	-15.0198
Martin et al., 2012	1258A 42-1, 8-10	Leg 207 site 1258 (Demerara rise)	Fish debris	92.5221	Cande and Kent (1995); Gradstein et al. (2004)	600-1500	-14.6295
MacLeod et al., 2008	1258A 42-1, 65-66.5	Leg 207 site 1258 (Demerara rise)	Fish debris	92.5887	Cande and Kent (1995); Gradstein et al. (2004)	600-1500	-14.1016
MacLeod et al., 2008	1258A 42-1, 65-66.5	Leg 207 site 1258 (Demerara rise)	Fish debris	92.5887	Cande and Kent (1995); Gradstein et al. (2004)	600-1500	-14.2187
Martin et al., 2012	1258A 42-2, 85-86.5	Leg 207 site 1258 (Demerara rise)	Fish debris	92.5887	Cande and Kent (1995); Gradstein et al. (2004)	600-1500	-14.586
MacLeod et al., 2008	1258A 42-3, 60-62	Leg 207 site 1258 (Demerara rise)	Fish debris	92.7631	Cande and Kent (1995); Gradstein et al. (2004)	600-1500	-13.5692
MacLeod et al., 2008	1258B 45-1, 96-97	Leg 207 site 1258 (Demerara rise)	Fish debris	92.88	Cande and Kent (1995); Gradstein et al. (2004)	600-1500	-14.5427
MacLeod et al., 2008	1258A 42-5, 12-15	Leg 207 site 1258 (Demerara rise)	Fish debris	92.9877	Cande and Kent (1995); Gradstein et al. (2004)	600-1500	-14.6969
MacLeod et al., 2008	1258B 45-3, 36-37	Leg 207 site 1258 (Demerara rise)	Fish debris	93.0903	Cande and Kent (1995); Gradstein et al. (2004)	600-1500	-14.2476
MacLeod et al., 2008	1258B 45-3, 51-52	Leg 207 site 1258 (Demerara rise)	Fish debris	93.1159	Cande and Kent (1995); Gradstein et al. (2004)	600-1500	-15.8277
MacLeod et al., 2008	1258A 42-6, 2-4	Leg 207 site 1258 (Demerara rise)	Fish debris	93.16	Cande and Kent (1995); Gradstein et al. (2004)	600-1500	-12.6653
MacLeod et al., 2008	1258A 42-6, 32-34	Leg 207 site 1258 (Demerara rise)	Fish debris	93.2154	Cande and Kent (1995); Gradstein et al. (2004)	600-1500	-14.5963
Martin et al., 2012	1258A 42-6, 32-34	Leg 207 site 1258 (Demerara rise)	Fish debris	93.2154	Cande and Kent (1995); Gradstein et al. (2004)	600-1500	-14.1476
MacLeod et al., 2008	1258A 42-6, 60-62	Leg 207 site 1258 (Demerara rise)	Fish debris	93.2462	Cande and Kent (1995); Gradstein et al. (2004)	600-1500	-12.7617
MacLeod et al., 2008	1258A 42-6, 65-66.5	Leg 207 site 1258 (Demerara rise)	Fish debris	93.28	Cande and Kent (1995); Gradstein et al. (2004)	600-1500	-11.0446
MacLeod et al., 2008	1258A 42-6, 65-66.5	Leg 207 site 1258 (Demerara rise)	Fish debris	93.28	Cande and Kent (1995); Gradstein et al. (2004)	600-1500	-11.2787
MacLeod et al., 2011	1260A 36-5, 50-55	Leg 207 site 1260 (Demerara rise)	Fish debris	65.7144	Cande and Kent (1995); Gradstein et al. (2004)	600-1500	-14.0313
MacLeod et al., 2011	1260A 36-6, 93-94.5	Leg 207 site 1260 (Demerara rise)	Fish debris	66.0939	Cande and Kent (1995); Gradstein et al. (2004)	600-1500	-13.7864
MacLeod et al., 2011	1260A 36-6, 93-94.5	Leg 207 site 1260 (Demerara rise)	Fish debris	66.0939	Cande and Kent (1995); Gradstein et al. (2004)	600-1500	-14.4766
MacLeod et al., 2011	1260A 37-1, 23.5-26	Leg 207 site 1260 (Demerara rise)	Fish debris	66.2965	Cande and Kent (1995); Gradstein et al. (2004)	600-1500	-14.7991
MacLeod et al., 2011	1260A 37-1, 23.5-26	Leg 207 site 1260 (Demerara rise)	Fish debris	66.2965	Cande and Kent (1995); Gradstein et al. (2004)	600-1500	-15.7624
MacLeod et al., 2011	1260A 37-4, 130-132	Leg 207 site 1260 (Demerara rise)	Fish debris	67.3918	Cande and Kent (1995); Gradstein et al. (2004)	600-1500	-15.2451
MacLeod et al., 2011	1260A 38-1, 84-90	Leg 207 site 1260 (Demerara rise)	Fish debris	68.4007	Cande and Kent (1995); Gradstein et al. (2004)	600-1500	-15.5481
MacLeod et al., 2011	1260A 38-2, 34-40	Leg 207 site 1260 (Demerara rise)	Fish debris	68.5973	Cande and Kent (1995); Gradstein et al. (2004)	600-1500	-15.4097
MacLeod et al., 2011	1260A 38-3, 41-47	Leg 207 site 1260 (Demerara rise)	Fish debris	68.9061	Cande and Kent (1995); Gradstein et al. (2004)	600-1500	-16.3044
MacLeod et al., 2011	1260A 38-5, 2-4	Leg 207 site 1260 (Demerara rise)	Fish debris	69.4193	Cande and Kent (1995); Gradstein et al. (2004)	600-1500	-16.2939
MacLeod et al., 2008	1260A 39-1, 78-84	Leg 207 site 1260 (Demerara rise)	Fish debris	70.2767	Cande and Kent (1995); Gradstein et al. (2004)	600-1500	-15.9407
Martin et al., 2012	1260B 31-CC, 3-5	Leg 207 site 1260 (Demerara rise)	Fish debris	89.5093	Cande and Kent (1995); Gradstein et al. (2004)	600-1500	-14.2352
Martin et al., 2012	1260B 32-1, 3-5	Leg 207 site 1260 (Demerara rise)	Fish debris	89.8805	Cande and Kent (1995); Gradstein et al. (2004)	600-1500	-15.5261
Martin et al., 2012	1260B 32-1, 24-26	Leg 207 site 1260 (Demerara rise)	Fish debris	89.9075	Cande and Kent (1995); Gradstein et al. (2004)	600-1500	-16.6705
Martin et al., 2012	1260B 32-1, 97-99	Leg 207 site 1260 (Demerara rise)	Fish debris	90.0012	Cande and Kent (1995); Gradstein et al. (2004)	600-1500	-17.4566
Martin et al., 2012	1260B 32-2, 32-34	Leg 207 site 1260 (Demerara rise)	Fish debris	90.1027	Cande and Kent (1995); Gradstein et al. (2004)	600-1500	-17.5338
Martin et al., 2012	1260B 32-2, 56-58	Leg 207 site 1260 (Demerara rise)	Fish debris	90.1335	Cande and Kent (1995); Gradstein et al. (2004)	600-1500	-13.7613
Martin et al., 2012	1260B 32-2, 56-58	Leg 207 site 1260 (Demerara rise)	Fish debris	90.1335	Cande and Kent (1995); Gradstein et al. (2004)	600-1500	-13.2605
Martin et al., 2012	1260B 32-CC, 16-18	Leg 207 site 1260 (Demerara rise)	Fish debris	90.2016	Cande and Kent (1995); Gradstein et al. (2004)	600-1500	-15.172
Martin et al., 2012	1260B 33-1, 20-33	Leg 207 site 1260 (Demerara rise)	Fish debris	90.4931	Cande and Kent (1995); Gradstein et al. (2004)	600-1500	-15.7742
Martin et al., 2012	1260B 33-1, 92-94	Leg 207 site 1260 (Demerara rise)	Fish debris	90.5856	Cande and Kent (1995); Gradstein et al. (2004)	600-1500	-15.2596
Martin et al., 2012	1260B 33-1, 106-108	Leg 207 site 1260 (Demerara rise)	Fish debris	90.6035	Cande and Kent (1995); Gradstein et al. (2004)	600-1500	-15.7147
Martin et al., 2012	1260B 33-1, 148-150	Leg 207 site 1260 (Demerara rise)	Fish debris	90.6575	Cande and Kent (1995); Gradstein et al. (2004)	600-1500	-17.5678
Martin et al., 2012	1260B 33-2W,46-65	Leg 207 site 1260 (Demerara rise)	Fish debris	90.7191	Cande and Kent (1995); Gradstein et al. (2004)	600-1500	-16.6112
Martin et al., 2012	1260B 33-2,50-52	Leg 207 site 1260 (Demerara rise)	Fish debris	90.7243	Cande and Kent (1995); Gradstein et al. (2004)	600-1500	-15.7258
Martin et al., 2012	1260B 33-2, 94-96	Leg 207 site 1260 (Demerara rise)	Fish debris	90.7808	Cande and Kent (1995); Gradstein et al. (2004)	600-1500	-17.7032
Martin et al., 2012	1260B 33-3, 56-58	Leg 207 site 1260 (Demerara rise)	Fish debris	90.9246	Cande and Kent (1995); Gradstein et al. (2004)	600-1500	-15.3923
Martin et al., 2012	1260A 44-1, 45-47	Leg 207 site 1260 (Demerara rise)	Fish debris	91.0274	Cande and Kent (1995); Gradstein et al. (2004)	600-1500	-16.2116
Martin et al., 2012	1260B 34-2, 7.5-8.5	Leg 207 site 1260 (Demerara rise)	Fish debris	91.3741	Cande and Kent (1995); Gradstein et al. (2004)	600-1500	-14.8614
Martin et al., 2012	1260B 34-4, 95-97	Leg 207 site 1260 (Demerara rise)	Fish debris	91.8724	Cande and Kent (1995); Gradstein et al. (2004)	600-1500	-15.052
Martin et al., 2012	1260A 45-3, 42-45	Leg 207 site 1260 (Demerara rise)	Fish debris	91.9867	Cande and Kent (1995); Gradstein et al. (2004)	600-1500	-15.8908
Martin et al., 2012	1260B 34-6, 50-52	Leg 207 site 1260 (Demerara rise)	Fish debris	92.1357	Cande and Kent (1995); Gradstein et al. (2004)	600-1500	-11.9473
Martin et al., 2012	1260B 35-1, 70-72	Leg 207 site 1260 (Demerara rise)	Fish debris	92.7316	Cande and Kent (1995); Gradstein et al. (2004)	600-1500	-12.6833
Martin et al., 2012	1260B 35-2, 120-121	Leg 207 site 1260 (Demerara rise)	Fish debris	92.9885	Cande and Kent (1995); Gradstein et al. (2004)	600-1500	-14.8931
Martin et al., 2012	1260B 35-3, 96-98	Leg 207 site 1260 (Demerara rise)	Fish debris	93.1503	Cande and Kent (1995); Gradstein et al. (2004)	600-1500	-13.9551
Martin et al., 2012	1260B 35-3, 111-113	Leg 207 site 1260 (Demerara rise)	Fish debris	93.1696	Cande and Kent (1995); Gradstein et al. (2004)	600-1500	-14.2476
Martin et al., 2012	1260B 35-4, 5-7	Leg 207 site 1260 (Demerara rise)	Fish debris	93.2222	Cande and Kent (1995); Gradstein et al. (2004)	600-1500	-14.7081
Martin et al., 2012	1260B 35-4, 5-7	Leg 207 site 1260 (Demerara rise)	Fish debris	93.2222	Cande and Kent (1995); Gradstein et al. (2004)	600-1500	-14.4422
Martin et al., 2012	1260B 35-4, 30-31.5	Leg 207 site 1260 (Demerara rise)	Fish debris	93.2543	Cande and Kent (1995); Gradstein et al. (2004)	600-1500	-13.4981
MacLeod et al., 2011	1261B 2-3, 90-92 cm	Leg 207 site 1261 (Demerara rise)	Fish debris	65.5391	Cande and Kent (1995); Gradstein et al. (2004)	600-1500	-14.5759
MacLeod et al., 2011	1261B 3-1, 87-93 cm	Leg 207 site 1261 (Demerara rise)	Fish debris	66.8896	Cande and Kent (1995); Gradstein et al. (2004)	600-1500	-15.888
MacLeod et al., 2011	1261A 39-1, 40-42 cm	Leg 207 site 1261 (Demerara rise)	Fish debris	68.0834	Cande and Kent (1995); Gradstein et al. (2004)	600-1500	-15.7461
MacLeod et al., 2011	1261B 3-3, 96-102 cm	Leg 207 site 1261 (Demerara rise)	Fish debris	68.0991	Cande and Kent (1995); Gradstein et al. (2004)	600-1500	-16.3842
MacLeod et al., 2011	1261B 3-4, 47-53 cm	Leg 207 site 1261 (Demerara rise)	Fish debris	68.4944	Cande and Kent (1995); Gradstein et al. (2004)	600-1500	-16.3611
MacLeod et al., 2011	1261B 3-5, 40-46 cm	Leg 207 site 1261 (Demerara rise)	Fish debris	69.0542	Cande and Kent (1995); Gradstein et al. (2004)	600-1500	-16.278
MacLeod et al., 2011	1261A 39-CC, 23-25 cm	Leg 207 site 1261 (Demerara rise)	Fish debris	69.9036	Cande and Kent (1995); Gradstein et al. (2004)	600-1500	-16.5821
MacLeod et al., 2011	1261B 4-1, 76-82 cm	Leg 207 site 1261 (Demerara rise)	Fish debris	70.432	Cande and Kent (1995); Gradstein et al. (2004)	600-1500	-16.0508
MacLeod et al., 2011	1261B 4-2, 71-77 cm	Leg 207 site 1261 (Demerara rise)	Fish debris	70.9996	Cande and Kent (1995); Gradstein et al. (2004)	600-1500	-15.6554
Martin et al., 2012	1261A 44-1, 8-10 cm	Leg 207 site 1261 (Demerara rise)	Fish debris	89.2676	Cande and Kent (1995); Gradstein et al. (2004)	600-1500	-15.01
Martin et al., 2012	1261A 44-3, 117-119 cm	Leg 207 site 1261 (Demerara rise)	Fish debris	89.7447	Cande and Kent (1995); Gradstein et al. (2004)	600-1500	-16.1577
Martin et al., 2012	1261A 44-5, 117-134 cm	Leg 207 site 1261 (Demerara rise)	Fish debris	90.114	Cande and Kent (1995); Gradstein et al. (2004)	600-1500	-16.3697
Martin et al., 2012	1261A 47-2, 90-92 cm	Leg 207 site 1261 (Demerara rise)	Fish debris	92.6753	Cande and Kent (1995); Gradstein et al. (2004)	600-1500	-14.0947
Martin et al., 2012	1261A 47-4, 92-94 cm	Leg 207 site 1261 (Demerara rise)	Fish debris	93.0408	Cande and Kent (1995); Gradstein et al. (2004)	600-1500	-15.0481
For the different sites, only the values belonging to the Turonian, Maastrichtian, or late Campanian according to the numerical ages and timescale attributed to each sample by the authors in the different publications have been selected for this compilation. For Demerara Rise, the eNd values of sites 1258, 1260, and 1261 have been averaged in order to provide a value for intermediate waters at th…
